# Supplementary material for: Smoking and diabetes cause telomere shortening among alcohol use disorder patients
Source: Sci Rep. 2024 Feb 26;14:4701. doi: 10.1038/s41598-024-55195-2 (PMC10897475; doi:10.1038/s41598-024-55195-2)
Supplement: Supplementary file 2 — Supplementary Table S1. [file 41598_2024_55195_MOESM2_ESM.xlsx]

## Sheet: Sheet1
	Variables	Yes							No							p value
		Median	95% CI						Median	95% CI
	Diabetes	65.5	[	54	,	69.25	]		62	[	53	,	69	]		0.5284
	Hypertension	63.5	[	53.25	,	69	]		62	[	53	,	69	]		0.8036
	Gastroduodenal disease	66	[	60	,	70	]		62	[	53	,	69	]		0.5679
	Biliary-hepato-pancreatic disease	61.5	[	59	,	67	]		62.5	[	53	,	69	]		0.8344
	Cancer	69	[	66	,	71.5	]		61	[	52.5	,	68	]		0.0606
	Supplementary table S1. Age difference between affected and nonaffected groups for each disease
	Wilcoxon's rank sum test was used to compare the ages of the affected and nonaffected groups. There were no significant age differences between the two groups for any disease.
